# Supplementary material for: ADPredict: ADP-ribosylation site prediction based on physicochemical and structural descriptors
Source: Bioinformatics. 2018 Mar 15;34(15):2566–74. doi: 10.1093/bioinformatics/bty159 (PMC6061869; doi:10.1093/bioinformatics/bty159)
Supplement: Supplementary Data [file bty159_supp.zip]

Archive with 10 entries (9 files):
- bty159-suppl_data/
- bty159-suppl_data/ADPredict Supplementary.doc
- bty159-suppl_data/Figure S1.eps
- bty159-suppl_data/Figure S2.eps
- bty159-suppl_data/Figure S3_a.eps
- bty159-suppl_data/Figure S3_b.eps
- bty159-suppl_data/Figure S3_c.eps
- bty159-suppl_data/Figure S3_d.eps
- bty159-suppl_data/Figure S4.eps
- bty159-suppl_data/Protein datasets.xlsx
